# Supplementary material for: Q-FISH Measurement of Hepatocyte Telomere Lengths in Donor Liver and Graft after Pediatric Living-Donor Liver Transplantation: Donor Age Affects Telomere Length Sustainability
Source: PLoS One. 2014 Apr 11;9(4):e93749. doi: 10.1371/journal.pone.0093749 (PMC3984102; doi:10.1371/journal.pone.0093749)
Supplement: Table S2 — Pediatric End-stage Liver Disease (PELD) score of patients. Alb: albumin, T-bil: total bilirubin, PT-INR: international normalized ratio of prothrombin time. (XLS) [file pone.0093749.s002.xls]

## Sheet: PELD score
Table S2. Pediatric End-stage Liver Disease (PELD) score of patients
group	Pair No.		PELD score at the LTx	T-bil	Alb	PT-INR	PELD score at 5 year after the biopsy	T-bil	Alb	PT-INR
Lower NTCR group	1	Recipient	-72.5951	12.4	3.7	1.1	-12.0299	0.6	4.6	1.05
	2	Recipient	-53.3253	50.4	2.8	1.2	-10.6655	0.58	4.6	1.14
	3	Recipient	-25.2726	10.3	3.5	1.13	-5.41269	1.29	4.3	1.2
	4	Recipient	-16.3292	42.3	3.9	1.74	-6.23434	1.37	4.4	1.14
Comparable NTCR group	5	Recipient	-55.1068	18.6	2.4	1.3	-10.7635	0.82	4.4	1.02
	6	Recipient	-55.143	1.8	2.9	1.3	-8.94886	0.9	3.8	1.04
	7	Recipient	-45.73	6	3.4	1	-7.71107	1.19	4.6	1.11
	8	Recipient	Not available	65	-	-	-8.07605	1.04	4.1	1.08
	9	Recipient	-43.3979	28.9	3.4	1.13	-8.55537	0.79	4.1	1.13
	10	Recipient	-74.5081	13.3	3	1.11	-12.7472	0.8	4.9	0.96
	11	Recipient	-62.2134	17.8	3.8	1.1	-10.9144	0.9	4.8	1.02
	12	Recipient	-59.6296	9.3	2.8	1.22	-10.621	0.84	4.5	1.03
